# Supplementary material for: InSituPy: a framework for histology-guided, multi-sample analysis of single-cell spatial omics data
Source: Bioinformatics. 2026 Feb 15;42(3):btag073. doi: 10.1093/bioinformatics/btag073 (PMC12988772; doi:10.1093/bioinformatics/btag073)
Supplement: btag073_Supplementary_Data [file btag073_supplementary_data.zip]

Archive with 2 entries (2 files):
- InSituPy_manuscript_WirthJ_Bioinformatics_SuppData_Final.pdf
- insitupy_SuppTables_Bioinformatics_Final.xlsx
