# Supplementary material for: InSituPy: a framework for histology-guided, multi-sample analysis of single-cell spatial omics data
Source: Bioinformatics. 2026 Feb 15;42(3):btag073. doi: 10.1093/bioinformatics/btag073 (PMC12988772; doi:10.1093/bioinformatics/btag073)
Supplement: btag073_Supplementary_Data [file btag073_supplementary_data.zip › insitupy_SuppTables_Bioinformatics_Final.xlsx]

## Sheet: Table S1
Method	Language	Data modalities							Functionalities
		Multi-sample level	Sample level						Multi-sample level operations and analyses	Automated image registration	Interactive visualization	Spatial trajectory analysis	ROI analysis
		Metadata	Metadata	Images	Transcripts	Single-cell omics data	Spatial Units	Annotations
SpatialExperiment	R	No	Yes	Yes	Yes	Yes	Yes	Yes	Yes	No	No	No	No
Giotto	R	No	Yes	Yes	Yes	Yes	Yes	Yes	No	No	Yes	No	No
SpatialData	Python	No	Yes	Yes	Yes	Yes	Yes	Yes	No	No	Yes	No	Yes
Squidpy	Python	No	Yes	Yes	No	Yes	Yes	Yes	No	No	Yes	No	No
SPATA2	R	No	Yes	Yes	No	Yes	Yes	Yes	No	No	No	Yes	Yes
VoltRon	R	No	Yes	Yes	Yes	Yes	Yes	Yes	No	Yes	Yes	No	Yes
Voyager	R, Python	No	Yes	Yes	Yes	Yes	Yes	Yes	No	No	No	No	No
ATHENA	Python	Yes	Yes	Yes	No	Yes	Yes	No	No	No	Yes	No	No
MoleculeExperiment	R	No	Yes	Yes	Yes	Yes	No	Yes	Yes	No	No	No	No
InSituPy	Python	Yes	Yes	Yes	Yes	Yes	Yes	Yes	Yes	Yes	Yes	Yes	Yes

## Sheet: Table S2
Modality	Attribute name	Loading function	Data format
			After loading	On disk
Single-cell transcriptome	.cells.table	load_cells()	AnnData	H5AD
Cellular segmentation masks	.cells.boundaries		Dask Array	Zarr
Transcriptomic data of spatial units	.units.table	load_units()	AnnData	H5AD
Geometric shapes of spatial units	.units.shapes		GeoPandas GeoDataFrame	Parquet
Image data	.images	load_images()	Dask Array	Zarr/OME-TIFF
Transcript locations and identities	.transcripts	load_transcripts()	Dask DataFrame	Parquet
Histological annotations	.annotations	load_annotations()	GeoPandas GeoDataFrame	GeoJSON
Regional annotations	.regions	load_regions()	GeoPandas GeoDataFrame	GeoJSON

## Sheet: Table S3
Function name	URL
xenium_human_breast_cancer	https://cf.10xgenomics.com/samples/xenium/1.0.1/Xenium_FFPE_Human_Breast_Cancer_Rep1/Xenium_FFPE_Human_Breast_Cancer_Rep1_outs.zip
xenium_human_kidney_nondiseased	https://cf.10xgenomics.com/samples/xenium/1.5.0/Xenium_V1_hKidney_nondiseased_section/Xenium_V1_hKidney_nondiseased_section_outs.zip
xenium_human_pancreatic_cancer	https://cf.10xgenomics.com/samples/xenium/1.6.0/Xenium_V1_hPancreas_Cancer_Add_on_FFPE/Xenium_V1_hPancreas_Cancer_Add_on_FFPE_outs.zip
xenium_human_skin_melanoma	https://cf.10xgenomics.com/samples/xenium/1.7.0/Xeniumranger_V1_hSkin_Melanoma_Add_on_FFPE/Xeniumranger_V1_hSkin_Melanoma_Add_on_FFPE_outs.zip
xenium_human_brain_cancer	https://s3-us-west-2.amazonaws.com/10x.files/samples/xenium/2.0.0/Xenium_V1_Human_Brain_GBM_FFPE/Xenium_V1_Human_Brain_GBM_FFPE_outs.zip
xenium_human_lung_cancer	https://cf.10xgenomics.com/samples/xenium/2.0.0/Xenium_V1_humanLung_Cancer_FFPE/Xenium_V1_humanLung_Cancer_FFPE_outs.zip
xenium_human_lymph_node_5k	https://s3-us-west-2.amazonaws.com/10x.files/samples/xenium/3.0.0/Xenium_Prime_Human_Lymph_Node_Reactive_FFPE/Xenium_Prime_Human_Lymph_Node_Reactive_FFPE_outs.zip
xenium_human_lymph_node	https://cf.10xgenomics.com/samples/xenium/1.5.0/Xenium_V1_hLymphNode_nondiseased_section/Xenium_V1_hLymphNode_nondiseased_section_outs.zip
xenium_test_dataset_v2_mm	https://cf.10xgenomics.com/samples/xenium/2.0.0/Xenium_V1_human_Breast_2fov/Xenium_V1_human_Breast_2fov_outs.zip
xenium_test_dataset_v2_nucex	https://cf.10xgenomics.com/samples/xenium/2.0.0/Xenium_V1_human_Lung_2fov/Xenium_V1_human_Lung_2fov_outs.zip
xenium_test_dataset_v3_mm	https://cf.10xgenomics.com/samples/xenium/3.0.0/Xenium_Prime_MultiCellSeg_Mouse_Ileum_tiny/Xenium_Prime_MultiCellSeg_Mouse_Ileum_tiny_outs.zip
xenium_test_dataset_v3_nucex	https://cf.10xgenomics.com/samples/xenium/3.0.0/Xenium_Prime_Mouse_Ileum_tiny/Xenium_Prime_Mouse_Ileum_tiny_outs.zip
xenium_test_dataset_v4_nucex	https://cf.10xgenomics.com/samples/xenium/4.0.0/Xenium_V1_Human_Ovary_tiny/Xenium_V1_Human_Ovary_tiny_outs.zip
xenium_test_dataset_v4_mm	https://cf.10xgenomics.com/samples/xenium/4.0.0/Xenium_V1_MultiCellSeg_Human_Ovary_tiny/Xenium_V1_MultiCellSeg_Human_Ovary_tiny_outs.zip
xenium_test_dataset_v4_protein	https://cf.10xgenomics.com/samples/xenium/4.0.0/Xenium_V1_Protein_Human_Kidney_tiny/Xenium_V1_Protein_Human_Kidney_tiny_outs.zip
visium_human_breast_cancer	https://cf.10xgenomics.com/samples/spatial-exp/2.0.0/CytAssist_FFPE_Human_Breast_Cancer/CytAssist_FFPE_Human_Breast_Cancer_filtered_feature_bc_matrix.h5

## Sheet: Table S4
dataset name	URL	file name
IPFTMA5	https://www.ncbi.nlm.nih.gov/geo/query/acc.cgi?acc=GSE250346	GSE250346_IPFTMA5.tar.gz
THD0008	https://www.ncbi.nlm.nih.gov/geo/query/acc.cgi?acc=GSM7990532	GSM7990532_output-XETG00048__0003392__THD0008__20230313__191400.tar.gz
VUILD106	https://www.ncbi.nlm.nih.gov/geo/query/acc.cgi?acc=GSM7990548	GSM7990548_output-XETG00048__0003392__VUILD106MA__20230313__191400.tar.gz
Janesick_et_al	https://www.10xgenomics.com/products/xenium-in-situ/preview-dataset-human-breast	Xenium Output Bundle
Human_GBM	https://www.10xgenomics.com/datasets/ffpe-human-brain-cancer-data-with-human-immuno-oncology-profiling-panel-and-custom-add-on-1-standard	Xenium Output Bundle (full)
